# Supplementary material for: Development and Evaluation of a Fusion Polyprotein Based on HspX and Other Antigen Sequences for the Serodiagnosis of Tuberculosis
Source: Front Immunol. 2021 Oct 4;12:726920. doi: 10.3389/fimmu.2021.726920 (PMC8521024; doi:10.3389/fimmu.2021.726920)
Supplement: Supplementary file 2 [file Table_6.xlsx]

## Sheet: Supplementary Table 6
Supplementary Table 6 Sensitivities and specificities of nine individual antigens (or segments) and the polyprotein with sera from patients with TB and healthy controls.
Serum sample No.	Sputum smear	Chest X-ray	Polyprotein	HspX	PstS1	Rv1488	mpt64	panD	echA3	cydA	Rv1825	hns
Patient 1	-	-	0.523	0.515	0.093	0.324	0.099	0.032	0.089	0.181	0.141	0.285
Patient 2	1+	1+	0.403	0.169	0.103	0.09	0.071	0.131	0.086	0.16	0.124	0.081
Patient 3	1+	2+	0.178	0.144	0.053	0.066	0.119	0.071	0.108	0.107	0.139	0.105
Patient 4	1+	-	0.853	0.589	0.191	0.089	0.2	0.054	0.174	0.328	0.173	0.319
Patient 5	-	-	0.099	0.143	0.1	0.097	0.085	0.16	0.076	0.121	0.113	0.069
Patient 6	-	1+	0.082	0.112	0.025	0.174	0.094	0.051	0.078	0.108	0.114	0.078
Patient 7	1+	1+	0.136	0.149	0.085	0.109	0.088	0.04	0.074	0.118	0.098	0.06
Patient 8	2+	1+	0.258	0.373	0.105	0.132	0.365	0.156	0.781	0.539	0.934	0.109
Patient 9	-	-	0.241	0.123	0.027	0.08	0.068	0.057	0.05	0.101	0.073	0.051
Patient 10	2+	-	0.251	0.181	0.103	0.197	0.118	0.175	0.074	0.129	0.12	0.106
Patient 11	-	-	0.279	0.239	0.053	0.077	0.067	0.081	0.067	0.107	0.092	0.054
Patient 12	-	-	0.257	0.112	0.045	0.077	0.085	0.042	0.058	0.11	0.081	0.057
Patient 13	-	-	0.354	0.235	0.086	0.101	0.074	0.163	0.087	0.127	0.091	0.088
Patient 14	-	1+	0.146	0.161	0.031	0.126	0.087	0.114	0.093	0.109	0.147	0.089
Patient 15	1+	1+	1.256	0.165	0.038	0.073	0.592	0.134	0.189	0.31	0.446	0.075
Patient 16	-	-	0.265	0.121	0.047	0.088	0.076	0.056	0.082	0.107	0.096	0.074
Patient 17	1+	-	0.318	0.454	0.234	0.1	0.094	0.464	0.087	0.122	0.118	0.184
Patient 18	4+	-	0.696	0.209	0.737	0.29	0.497	0.255	0.223	0.252	0.313	0.185
Patient 19	-	-	0.092	0.116	0.063	0.114	0.1	0.095	0.084	0.098	0.111	0.195
Patient 20	-	-	0.316	0.144	0.168	0.128	0.093	0.123	0.118	0.179	0.101	0.098
Patient 21	-	-	0.16	0.197	0.052	0.171	0.101	0.122	0.125	0.125	0.166	0.085
Patient 22	2+	1+	0.37	0.084	0.896	0.269	0.068	0.098	0.105	0.092	0.212	0.353
Patient 23	-	-	0.074	0.083	0.093	0.053	0.086	0.07	0.057	0.163	0.068	0.081
Patient 24	-	-	0.131	0.171	0.051	0.23	0.045	0.025	0.09	0.104	0.091	0.043
Patient 25	-	-	0.382	0.156	0.084	0.119	0.133	0.129	0.16	0.163	0.238	0.12
Patient 26	2+	4+	0.299	0.111	0.013	0.094	0.079	0.033	0.066	0.088	0.091	0.062
Patient 27	-	-	0.078	0.087	0.019	0.072	0.061	0.016	0.076	0.081	0.111	0.058
Patient 28	-	-	0.102	0.118	0.02	0.101	0.075	0.058	0.072	0.107	0.072	0.057
Patient 29	1+	1+	0.256	0.071	0.006	0.081	0.097	0.071	0.118	0.101	0.159	0.114
Patient 30	-	-	0.299	0.08	0.026	0.109	0.059	0.044	0.075	0.106	0.102	0.08
Patient 31	1+	-	0.088	0.115	0.004	0.095	0.07	0.045	0.074	0.079	0.134	0.084
Patient 32	-	-	0.273	0.111	0.013	0.144	0.105	0.045	0.101	0.102	0.107	0.065
Patient 33	-	1+	0.08	0.115	0.183	0.097	0.094	0.052	0.107	0.094	0.116	0.061
Patient 34	2+	-	0.509	0.096	0.034	0.102	0.251	0.243	0.132	0.861	0.149	0.08
Patient 35	-	-	0.288	0.164	0.051	0.106	0.097	0.037	0.111	0.121	0.104	0.117
Patient 36	-	-	0.097	0.26	0.034	0.118	0.039	0.041	0.06	0.098	0.076	0.063
Patient 37	-	1+	1.791	0.633	0.1	0.088	0.073	0.048	0.079	0.208	0.102	0.088
Patient 38	-	2+	0.23	0.177	0.438	0.064	0.093	0.248	0.098	0.117	0.12	0.125
Patient 39	-	-	0.236	0.27	0.023	0.078	0.063	0.04	0.07	0.079	0.091	0.063
Patient 40	-	-	0.094	0.318	0.024	0.097	0.058	0.079	0.068	0.088	0.069	0.063
Patient 41	-	-	0.314	0.232	0.08	0.218	0.096	0.026	0.089	0.123	0.128	0.081
Patient 42	1+	-	0.085	0.111	0.054	0.106	0.076	0.042	0.091	0.11	0.136	0.076
Patient 43	1+	-	0.093	0.128	0.043	0.102	0.102	0.043	0.067	0.123	0.139	0.066
Patient 44	-	-	0.266	0.128	0.111	0.359	0.321	0.144	0.139	0.104	0.224	0.226
Patient 45	1+	-	0.254	0.134	0.135	0.099	0.079	0.68	0.091	0.091	0.093	0.117
Patient 46	1+	1+	0.235	0.121	0.036	0.077	0.087	0.039	0.083	0.107	0.094	0.069
Patient 47	-	-	0.129	0.124	0.029	0.078	0.093	0.047	0.078	0.118	0.083	0.068
Patient 48	-	-	0.123	0.179	0.082	0.183	0.317	0.117	0.233	0.159	0.234	0.058
Patient 49	1+	-	0.444	0.114	0.286	0.22	0.103	0.336	0.105	0.201	0.152	0.162
Patient 50	1+	2+	0.09	0.126	0.073	0.047	0.064	0.006	0.086	0.546	0.093	0.063
Patient 51	1+	1+	0.14	0.221	0.079	0.13	0.112	0.046	0.108	0.163	0.102	0.079
Patient 52	-	-	0.089	0.117	0.058	0.116	0.087	0.024	0.07	0.111	0.086	0.088
Patient 53	1+	-	0.544	0.302	0.169	0.687	0.117	0.027	0.096	0.163	0.135	0.081
Patient 54	4+	-	1.555	0.592	0.28	0.075	0.073	0.19	0.08	0.191	0.109	0.089
Patient 55	-	-	0.075	0.103	0.06	0.107	0.125	0.049	0.08	0.086	0.145	0.066
Patient 56	-	-	0.119	0.07	0.009	0.077	0.058	0.023	0.069	0.095	0.104	0.062
Patient 57	4+	-	0.528	0.571	1.009	0.099	0.09	0.512	0.115	0.119	0.106	0.203
Patient 58	1+	1+	0.089	0.074	0.015	0.239	0.129	0.02	0.088	0.077	0.094	0.203
Patient 59	-	-	0.132	0.139	0.042	0.131	0.114	0.165	0.091	0.124	0.111	0.088
Patient 60	1+	3+	0.083	0.136	0.043	0.163	0.114	0.057	0.377	0.111	0.101	0.06
Patient 61	-	-	0.561	0.134	0.062	0.602	0.208	0.033	0.141	0.087	0.199	0.085
Patient 62	1+	3+	0.52	0.45	0.488	0.123	0.118	1.103	0.108	0.107	0.178	0.264
Patient 63	1+	2+	0.303	0.12	0.026	0.116	0.194	0.071	0.104	0.098	0.129	0.075
Patient 64	4+	-	0.704	0.137	0.463	0.123	0.658	0.187	0.289	0.251	0.538	0.079
Patient 65	1+	3+	0.331	0.281	0.102	0.081	0.086	0.187	0.096	0.079	0.099	0.073
Patient 66	-	-	0.692	0.547	0.096	0.199	0.094	0.058	0.086	0.18	0.104	0.096
Patient 67	1+	-	0.453	0.153	0.155	0.083	0.066	0.225	0.068	0.11	0.1	0.076
Patient 68	-	-	0.08	0.067	0.054	0.051	0.046	0.026	0.053	0.067	0.098	0.046
Patient 69	1+	1+	0.11	0.139	0.045	0.135	0.123	0.434	0.101	0.125	0.281	0.104
Patient 70	-	-	0.253	0.133	0.193	0.132	0.106	0.099	0.096	0.166	0.173	0.097
Patient 71	1+	1+	0.157	0.17	0.07	0.126	0.11	0.224	0.103	0.134	0.145	0.119
Patient 72	-	-	1.234	1.039	0.021	0.123	0.104	0.08	0.073	0.106	0.082	0.05
Patient 73	-	-	0.238	0.322	0.563	0.115	0.233	0.519	0.179	0.144	0.246	0.421
Patient 74	1+	4+	0.233	0.134	0.033	0.108	0.093	0.069	0.083	0.124	0.201	0.08
Patient 75	1+	1+	0.338	0.14	0.024	0.233	0.085	0.076	0.064	0.098	0.085	0.064
Patient 76	-	-	0.678	0.825	0.096	0.108	0.075	0.043	0.117	0.098	0.132	0.081
Patient 77	-	-	0.117	0.135	0.283	0.086	0.402	0.046	0.156	0.147	0.505	0.096
Patient 78	-	-	0.506	0.426	0.2	0.115	0.083	0.234	0.078	0.099	0.114	0.13
Patient 79	-	-	0.116	0.194	0.062	0.157	0.097	0.232	0.082	0.153	0.111	0.074
Patient 80	-	2+	0.325	0.401	0.067	0.126	0.122	0.044	0.087	0.096	0.14	0.086
Patient 81	-	-	0.08	0.136	0.095	0.104	0.357	0.071	0.087	0.113	0.198	0.086
Patient 82	-	-	0.239	0.126	0.021	0.189	0.07	0.48	0.088	0.098	0.11	0.078
Patient 83	1+	-	0.268	0.135	0.045	0.187	0.085	0.034	0.063	0.132	0.075	0.065
Patient 84	1+	-	0.16	0.066	0.028	0.095	0.082	0.029	0.066	0.072	0.048	0.048
Patient 85	-	-	0.081	0.105	0.032	0.074	0.073	0.06	0.078	0.116	0.112	0.071
Patient 86	-	-	0.295	0.275	0.102	0.145	0.299	0.066	0.194	0.171	0.279	0.093
Patient 87	1+	-	0.702	0.399	0.627	0.227	0.114	0.528	0.096	0.125	0.136	0.413
Patient 88	1+	4+	0.169	0.141	0.044	0.09	0.259	0.071	0.114	0.117	0.203	0.073
Patient 89	-	-	0.318	0.257	0.299	0.079	0.098	0.146	0.101	0.189	0.167	0.091
Patient 90	-	-	0.251	0.124	0.047	0.197	0.089	0.042	0.082	0.116	0.118	0.082
Patient 91	-	-	0.233	0.137	0.062	0.097	0.095	0.103	0.105	0.108	0.15	0.082
Patient 92	-	-	0.153	0.176	0.043	0.164	0.133	0.318	0.072	0.141	0.127	0.123
Patient 93	-	2+	0.347	0.118	0.061	0.089	0.245	0.159	0.117	0.151	0.17	0.118
Patient 94	1+	5+	0.069	0.093	0.35	0.086	0.142	0.066	0.073	0.224	0.111	0.247
Patient 95	-	-	0.638	0.462	0.442	0.121	0.619	0.399	0.314	0.336	0.39	0.424
Patient 96	1+	-	0.068	0.085	0.193	0.085	0.131	0.055	0.07	0.091	0.089	0.327
Patient 97	-	-	0.451	0.233	0.007	0.796	0.11	0.079	0.092	0.164	0.095	0.249
Patient 98	-	-	0.31	0.207	0.041	0.123	0.073	0.042	0.086	0.12	0.082	0.084
Patient 99	-	-	0.678	0.701	0.138	0.738	0.053	0.04	0.075	0.189	0.084	0.74
Patient 100	-	-	0.05	0.075	0.018	0.102	0.06	0.017	0.119	0.146	0.067	0.073
Patient 101	-	-	0.392	0.261	0.091	0.177	0.083	0.074	0.095	0.105	0.085	0.059
Patient 102	-	-	0.094	0.18	0.226	0.068	0.294	0.098	0.085	0.204	0.108	0.23
Patient 103	1+	3+	0.272	0.32	0.057	0.114	0.101	0.064	0.082	0.279	0.101	0.123
Patient 104	-	-	0.122	0.083	0.04	0.124	0.053	0.043	0.093	0.111	0.081	0.242
Patient 105	-	-	0.607	0.14	0.081	0.476	0.127	0.129	0.103	0.143	0.104	0.084
Patient 106	-	-	0.248	0.122	0.106	0.113	0.055	0.044	0.087	0.14	0.076	0.052
Patient 107	-	1+	0.159	0.183	0.061	0.096	0.075	0.342	0.085	0.092	0.09	0.606
Patient 108	-	-	0.357	0.344	0.186	0.083	0.134	0.052	0.088	0.293	0.09	0.07
Patient 109	-	1+	0.264	0.129	0.048	0.083	0.085	0.033	0.077	0.112	0.09	0.07
Patient 110	1+	-	1.103	0.68	0.555	0.146	0.952	0.052	0.466	0.252	0.612	0.101
Patient 111	-	-	0.107	0.119	0.035	0.868	0.217	0.035	0.105	0.105	0.158	0.114
Patient 112	-	-	0.151	0.099	0.061	0.089	0.06	0.059	0.064	0.051	0.112	0.082
Patient 113	3+	-	0.953	1.26	0.429	0.127	0.123	0.063	0.072	0.235	0.105	0.073
Patient 114	-	-	0.815	0.82	0.506	0.198	1.052	0.299	0.354	0.463	0.523	0.093
Patient 115	-	-	0.254	0.229	0.377	0.136	0.069	0.782	0.091	0.109	0.105	0.062
Patient 116	-	-	0.265	0.262	0.087	0.154	0.073	0.052	0.087	0.102	0.14	0.191
Patient 117	-	-	0.164	0.1	0.22	0.197	0.046	0.022	0.057	0.079	0.078	0.075
Patient 118	1+	-	0.677	0.54	0.35	0.085	0.298	0.683	0.116	0.233	0.333	0.083
Patient 119	1+	3+	0.121	0.171	0.081	0.1	0.514	0.022	0.08	0.102	0.171	0.073
Patient 120	-	1+	0.254	0.137	0.06	0.079	0.081	0.016	0.098	0.106	0.072	0.337
Patient 121	-	-	0.171	0.129	0.268	0.222	0.075	0.057	0.088	0.162	0.168	0.069
Patient 122	-	-	0.347	0.366	0.08	0.414	0.062	0.361	0.071	0.083	0.073	0.065
Patient 123	1+	1+	0.083	0.129	0.091	0.068	0.086	0.061	0.071	0.129	0.113	0.138
Patient 124	1+	-	0.258	0.115	0.077	0.09	0.071	0.039	0.065	0.117	0.116	0.122
Patient 125	-	-	0.094	0.129	0.094	0.117	0.073	0.117	0.13	0.178	0.135	0.064
Patient 126	-	1+	0.243	0.114	0.204	0.181	0.067	0.025	0.099	0.172	0.099	0.063
Patient 127	1+	-	0.082	0.116	0.068	0.253	0.056	0.059	0.087	0.145	0.11	0.111
Patient 128	-	-	0.293	0.127	0.043	0.063	0.076	0.065	0.08	0.117	0.089	0.21
Healthy control 1	NA.	NA.	0.064	0.069	0.059	0.059	0.057	0.067	0.056	0.075	0.084	0.105
Healthy control 2	NA.	NA.	0.073	0.1	0.064	0.088	0.051	0.036	0.095	0.086	0.128	0.15
Healthy control 3	NA.	NA.	0.235	0.165	0.053	0.062	0.045	0.062	0.066	0.064	0.077	0.253
Healthy control 4	NA.	NA.	0.091	0.123	0.055	0.061	0.059	0.146	0.06	0.091	0.1	0.079
Healthy control 5	NA.	NA.	0.103	0.164	0.061	0.131	0.057	0.061	0.081	0.08	0.099	0.103
Healthy control 6	NA.	NA.	0.079	0.119	0.069	0.104	0.049	0.089	0.087	0.085	0.069	0.088
Healthy control 7	NA.	NA.	0.102	0.139	0.061	0.144	0.054	0.048	0.095	0.095	0.092	0.104
Healthy control 8	NA.	NA.	0.119	0.116	0.05	0.037	0.066	0.094	0.07	0.1	0.1	0.064
Healthy control 9	NA.	NA.	0.057	0.109	0.061	0.091	0.054	0.069	0.069	0.082	0.199	0.078
Healthy control 10	NA.	NA.	0.115	0.114	0.073	0.068	0.039	0.038	0.052	0.065	0.212	0.086
Healthy control 11	NA.	NA.	0.112	0.216	0.105	0.085	0.18	0.227	0.047	0.093	0.085	0.048
Healthy control 12	NA.	NA.	0.104	0.093	0.055	0.08	0.067	0.055	0.066	0.071	0.099	0.06
Healthy control 13	NA.	NA.	0.073	0.117	0.089	0.025	0.054	0.043	0.089	0.083	0.069	0.049
Healthy control 14	NA.	NA.	0.063	0.078	0.146	0.139	0.05	0.069	0.079	0.121	0.106	0.067
Healthy control 15	NA.	NA.	0.114	0.076	0.056	0.08	0.034	0.041	0.049	0.057	0.095	0.076
Healthy control 16	NA.	NA.	0.138	0.166	0.072	0.057	0.077	0.051	0.043	0.128	0.096	0.076
Healthy control 17	NA.	NA.	0.103	0.129	0.048	0.138	0.056	0.113	0.076	0.065	0.087	0.049
Healthy control 18	NA.	NA.	0.062	0.114	0.063	0.082	0.048	0.092	0.055	0.072	0.09	0.066
Healthy control 19	NA.	NA.	0.106	0.151	0.081	0.098	0.052	0.065	0.069	0.065	0.074	0.044
Healthy control 20	NA.	NA.	0.115	0.129	0.069	0.076	0.036	0.055	0.079	0.063	0.071	0.066
Healthy control 21	NA.	NA.	0.053	0.065	0.057	0.051	0.057	0.07	0.061	0.06	0.083	0.067
Healthy control 22	NA.	NA.	0.085	0.156	0.153	0.041	0.052	0.078	0.048	0.131	0.08	0.049
Healthy control 23	NA.	NA.	0.084	0.13	0.135	0.308	0.039	0.112	0.037	0.06	0.104	0.06
Healthy control 24	NA.	NA.	0.109	0.126	0.103	0.083	0.043	0.058	0.055	0.089	0.097	0.058
Healthy control 25	NA.	NA.	0.065	0.17	0.08	0.025	0.047	0.093	0.166	0.098	0.072	0.064
Healthy control 26	NA.	NA.	0.095	0.144	0.06	0.056	0.063	0.118	0.056	0.133	0.115	0.107
Healthy control 27	NA.	NA.	0.134	0.153	0.143	0.084	0.034	0.068	0.069	0.124	0.086	0.066
Healthy control 28	NA.	NA.	0.104	0.131	0.072	0.065	0.034	0.044	0.081	0.083	0.067	0.056
Healthy control 29	NA.	NA.	0.079	0.188	0.053	0.08	0.049	0.068	0.075	0.067	0.089	0.057
Healthy control 30	NA.	NA.	0.061	0.117	0.076	0.136	0.06	0.071	0.085	0.09	0.069	0.064
Healthy control 31	NA.	NA.	0.126	0.12	0.045	0.071	0.036	0.061	0.065	0.061	0.102	0.053
Healthy control 32	NA.	NA.	0.063	0.138	0.048	0.115	0.046	0.043	0.067	0.057	0.089	0.049
Healthy control 33	NA.	NA.	0.223	0.128	0.068	0.028	0.038	0.078	0.104	0.079	0.075	0.048
Healthy control 34	NA.	NA.	0.237	0.121	0.069	0.064	0.043	0.075	0.081	0.068	0.074	0.09
Healthy control 35	NA.	NA.	0.072	0.082	0.059	0.053	0.04	0.049	0.07	0.076	0.097	0.077
Healthy control 36	NA.	NA.	0.054	0.08	0.041	0.048	0.048	0.033	0.081	0.054	0.065	0.079
Healthy control 37	NA.	NA.	0.109	0.161	0.046	0.083	0.057	0.06	0.083	0.074	0.057	0.07
Healthy control 38	NA.	NA.	0.038	0.083	0.187	0.027	0.04	0.05	0.064	0.074	0.072	0.054
Healthy control 39	NA.	NA.	0.068	0.116	0.079	0.026	0.064	0.074	0.092	0.081	0.269	0.062
Healthy control 40	NA.	NA.	0.113	0.082	0.042	0.094	0.031	0.146	0.077	0.054	0.106	0.063
Healthy control 41	NA.	NA.	0.147	0.139	0.053	0.108	0.032	0.053	0.092	0.068	0.024	0.097
Healthy control 42	NA.	NA.	0.153	0.136	0.069	0.05	0.059	0.066	0.093	0.088	0.072	0.018
Healthy control 43	NA.	NA.	0.096	0.124	0.062	0.116	0.032	0.067	0.049	0.065	0.071	0.047
Healthy control 44	NA.	NA.	0.053	0.132	0.075	0.069	0.048	0.096	0.058	0.053	0.095	0.05
Healthy control 45	NA.	NA.	0.077	0.107	0.043	0.011	0.058	0.073	0.061	0.048	0.078	0.069
Healthy control 46	NA.	NA.	0.071	0.097	0.051	0.096	0.053	0.058	0.063	0.06	0.085	0.068
Healthy control 47	NA.	NA.	0.053	0.089	0.082	0.053	0.046	0.043	0.089	0.088	0.076	0.048
Healthy control 48	NA.	NA.	0.064	0.094	0.139	0.092	0.089	0.055	0.096	0.151	0.127	0.051
Healthy control 49	NA.	NA.	0.076	0.08	0.045	0.064	0.08	0.092	0.106	0.128	0.062	0.082
Healthy control 50	NA.	NA.	0.076	0.141	0.112	0.04	0.052	0.049	0.089	0.103	0.084	0.102
Healthy control 51	NA.	NA.	0.055	0.11	0.058	0.091	0.058	0.087	0.047	0.074	0.087	0.067
Healthy control 52	NA.	NA.	0.061	0.094	0.074	0.094	0.036	0.046	0.08	0.061	0.071	0.124
Healthy control 53	NA.	NA.	0.089	0.091	0.085	0.121	0.051	0.345	0.085	0.202	0.085	0.084
Healthy control 54	NA.	NA.	0.113	0.149	0.063	0.093	0.038	0.11	0.062	0.074	0.068	0.061
Healthy control 55	NA.	NA.	0.116	0.19	0.085	0.09	0.066	0.093	0.075	0.088	0.083	0.058
Healthy control 56	NA.	NA.	0.074	0.13	0.045	0.133	0.044	0.082	0.073	0.11	0.107	0.056
Healthy control 57	NA.	NA.	0.069	0.126	0.051	0.088	0.132	0.052	0.077	0.053	0.095	0.054
Healthy control 58	NA.	NA.	0.085	0.145	0.11	0.12	0.069	0.103	0.091	0.16	0.122	0.085
Healthy control 59	NA.	NA.	0.227	0.171	0.083	0.045	0.14	0.085	0.062	0.097	0.094	0.075
Healthy control 60	NA.	NA.	0.065	0.124	0.073	0.055	0.059	0.072	0.065	0.067	0.06	0.087
Healthy control 61	NA.	NA.	0.073	0.081	0.099	0.113	0.17	0.075	0.06	0.124	0.079	0.069
Healthy control 62	NA.	NA.	0.038	0.071	0.068	0.037	0.053	0.126	0.084	0.072	0.079	0.071
Healthy control 63	NA.	NA.	0.069	0.137	0.05	0.065	0.033	0.027	0.04	0.077	0.077	0.042
Healthy control 64	NA.	NA.	0.098	0.091	0.088	0.087	0.04	0.043	0.073	0.097	0.066	0.071
Mean OD			0.0952813	0.122297	0.0745156	0.0808438	0.0569375	0.077625	0.0729688	0.0853437	0.0913594	0.0725
SD			0.0437596	0.0324545	0.0300135	0.043137	0.0285596	0.0465794	0.0198526	0.0287936	0.0355547	0.0313981
Cutoff value			0.22656	0.21966	0.164556	0.174234	0.142616	0.217363	0.132526	0.171724	0.198024	0.166694
Sensitivities (%)			60.1562	31.25	25	23.4375	17.9688	17.9688	12.5	20.3125	15.625	17.9688
Specificities (%)			93.75	100	98.4375	98.4375	96.875	96.875	98.4375	98.4375	95.3125	98.4375
Blue indicates true positive
Red indicates false positive
NA., not applicable
