# Supplementary material for: Development and Evaluation of a Fusion Polyprotein Based on HspX and Other Antigen Sequences for the Serodiagnosis of Tuberculosis
Source: Front Immunol. 2021 Oct 4;12:726920. doi: 10.3389/fimmu.2021.726920 (PMC8521024; doi:10.3389/fimmu.2021.726920)
Supplement: Supplementary file 3 [file Table_8.xlsx]

## Sheet: Supplementary Table 8
Supplementary Table 8 Sensitivities and specificities of the polyprotein for IgG and LD5 detection with sera from patients with TB and healthy controls.
Polyprotein	IgG	LD5
Patient 1	0.073	0.326			Polyprotein
Patient 2	0.051	0.364		Active TB	IgG	LD5
Patient 3	0.308	0.103				Pos	Neg	Total
Patient 4	0.595	0.314			Pos	17	14	31
Patient 5	0.546	0.265			Neg	8	9
Patient 6	0.449	0.528			Total	25		48
Patient 7	0.064	0.069			P=0.29
Patient 8	0.065	0.503
Patient 9	0.232	0.142
Patient 10	0.503	0.136		Healthy	IgG	LD5
Patient 11	0.463	0.295				Pos	Neg	Total
Patient 12	0.067	0.334			Pos	1	0	1
Patient 13	0.048	0.094			Neg	0	15
Patient 14	0.417	0.427			Total	1		16
Patient 15	0.233	0.253			P=1.00
Patient 16	0.469	0.092
Patient 17	0.235	0.16
Patient 18	0.252	0.603
Patient 19	0.066	0.471
Patient 20	0.39	0.505
Patient 21	0.529	0.236
Patient 22	0.115	0.323
Patient 23	0.051	0.258
Patient 24	0.273	0.28
Patient 25	0.226	0.192
Patient 26	0.231	0.228
Patient 27	0.252	0.135
Patient 28	0.293	0.074
Patient 29	0.068	0.086
Patient 30	0.057	0.126
Patient 31	0.352	0.18
Patient 32	0.296	0.242
Patient 33	0.717	0.667
Patient 34	0.164	0.098
Patient 35	0.063	0.271
Patient 36	0.258	0.339
Patient 37	0.168	0.087
Patient 38	0.066	0.192
Patient 39	0.386	0.068
Patient 40	0.499	0.101
Patient 41	1.208	0.39
Patient 42	0.824	0.482
Patient 43	0.26	0.253
Patient 44	0.226	0.26
Patient 45	0.445	0.32
Patient 46	0.158	0.2
Patient 47	0.056	0.049
Patient 48	0.401	1.049
Healthy control 1	0.091	0.061
Healthy control 2	0.075	0.049
Healthy control 3	0.109	0.074
Healthy control 4	0.068	0.1
Healthy control 5	0.088	0.058
Healthy control 6	0.074	0.042
Healthy control 7	0.063	0.045
Healthy control 8	0.082	0.274
Healthy control 9	0.071	0.048
Healthy control 10	0.095	0.09
Healthy control 11	0.235	0.132
Healthy control 12	0.106	0.087
Healthy control 13	0.077	0.136
Healthy control 14	0.091	0.064
Healthy control 15	0.083	0.051
Healthy control 16	0.1	0.076
Mean OD	0.09425	0.0866875
SD	0.0385851	0.0558779
Cutoff value	0.210005	0.254321
Sensitivities (%)	64.5833	52.0833
Specificities (%)	93.75	93.75
Blue indicates true positive
Red indicates false positive
